# Supplementary material for: Comparison of qPCR with ddPCR for the Quantification of JC Polyomavirus in CSF from Patients with Progressive Multifocal Leukoencephalopathy
Source: Viruses. 2022 Jun 8;14(6):1246. doi: 10.3390/v14061246 (PMC9229850; doi:10.3390/v14061246)
Supplement: Supplementary file 1 [file viruses-14-01246-s001.zip]

Archive with 1 entries (1 files):
- viruses-1705482-supplementary.pdf
